# Supplementary material for: Curcumin-Loaded Lipid Nanocarriers: A Targeted Approach for Combating Oxidative Stress in Skin Applications
Source: Pharmaceutics. 2025 Jan 21;17(2):144. doi: 10.3390/pharmaceutics17020144 (PMC11859734; doi:10.3390/pharmaceutics17020144)
Supplement: Supplementary file 1 [file pharmaceutics-17-00144-s001.zip]

Archive with 1 entries (1 files):
- pharmaceutics-3401227-supplementary.pdf
